# Supplementary material for: Combinatory Effects of Cerium Dioxide Nanoparticles and Acetaminophen on the Liver—A Case Study of Low-Dose Interactions in Human HuH-7 Cells
Source: Int J Mol Sci. 2021 Jun 25;22(13):6866. doi: 10.3390/ijms22136866 (PMC8268126; doi:10.3390/ijms22136866)
Supplement: Supplementary file 1 [file ijms-22-06866-s001.zip]

Archive with 1 entries (1 files):
- ijms-1250913-supplementary.pdf
